# Supplementary material for: Extracting Sensory Preferability from Motor Streams
Source: Sensors (Basel). 2025 Mar 26;25(7):2087. doi: 10.3390/s25072087 (PMC11991022; doi:10.3390/s25072087)
Supplement: Supplementary file 1 [file sensors-25-02087-s001.zip]

Archive with 1 entries (1 files):
- sensors-3499257-supplementary.pdf
